# Supplementary material for: Synthesis and Antiproliferative Potential of Thiazole and 4-Thiazolidinone Containing Motifs as Dual Inhibitors of EGFR and BRAFV600E
Source: Molecules. 2023 Dec 5;28(24):7951. doi: 10.3390/molecules28247951 (PMC10745574; doi:10.3390/molecules28247951)
Supplement: Supplementary file 1 [file molecules-28-07951-s001.zip]

Archive with 1 entries (1 files):
- molecules-2685349-supplementary.pdf
